# Supplementary material for: AR2, a novel automatic muscle artifact reduction software method for ictal EEG interpretation: Validation and comparison of performance with commercially available software
Source: F1000Res. 2017 Apr 4;6:30. Originally published 2017 Jan 10. [Version 2] doi: 10.12688/f1000research.10569.2 (PMC5399961; doi:10.12688/f1000research.10569.2)
Supplement: Supplementary file 1 [file f1000research-6-12199-s0000.tgz]

Archive with 1 entries (1 files):
- 428210a1-7ef9-47e8-b592-09148515163e.xlsx
