# Supplementary material for: AR2, a novel automatic muscle artifact reduction software method for ictal EEG interpretation: Validation and comparison of performance with commercially available software
Source: F1000Res. 2017 Apr 4;6:30. Originally published 2017 Jan 10. [Version 2] doi: 10.12688/f1000research.10569.2 (PMC5399961; doi:10.12688/f1000research.10569.2)
Supplement: Supplementary file 1 [file f1000research-6-12199-s0000.tgz › 428210a1-7ef9-47e8-b592-09148515163e.xlsx]

## Sheet: Sheet1
Seizure	Can you find epileptic abnormality at seizure onset? (Y,N)	Confidence	Can you lateralize ictal onset? (L,R,no)	Confidence	Can you lateralize epileptic abnormality at spread? (L,R,N)	Confidence	What is the focus or region? (A:G)	Confidence
5772									Confidence:
5234									5: entirely confident
5588									4: somewhat sure
5536									3: probably
5672									2: not confident
5852a									1: unlikely
5852b
5289									Regions:
5275									A: anterior-temporal
5483									B: anterior-frontal
5612									C: mid-temporal
5636									E: temporal-parietal-occipital
5427a									F: occipital
5427b									G: none
5427c
5932
5983
5365a
5365b
5365c
5832
5182
5259
5134
5971
5713
5326a
5326b
5326c
5882
5352
5476
5143a
5143b
5143c
5951a
5951b
5872
5176
5377
5267a
5267b
5267c
5242a
5242b
5242c
